# Supplementary material for: Second-Generation Magnesium Phosphates as Water Extractant Agents in Forward Osmosis and Subsequent Use in Hydroponics
Source: Membranes (Basel). 2023 Feb 13;13(2):226. doi: 10.3390/membranes13020226 (PMC9961049; doi:10.3390/membranes13020226)
Supplement: Supplementary file 1 [file membranes-13-00226-s001.zip]

Archive with 1 entries (1 files):
- membranes-2198937-supplementary.pdf
